# Supplementary material for: Maca against Echinococcosis?—A Reverse Approach from Patient to In Vitro Testing
Source: Pathogens. 2021 Oct 15;10(10):1335. doi: 10.3390/pathogens10101335 (PMC8537204; doi:10.3390/pathogens10101335)
Supplement: Supplementary file 1 [file pathogens-10-01335-s001.zip]

Archive with 2 entries (2 files):
- Figure S2.jpg
- Figure S1.jpg
